# Supplementary material for: Description of Four Novel Species in Pleosporales Associated with Coffee in Yunnan, China
Source: J Fungi (Basel). 2022 Oct 21;8(10):1113. doi: 10.3390/jof8101113 (PMC9605522; doi:10.3390/jof8101113)
Supplement: Supplementary file 1 [file jof-08-01113-s001.zip]

Archive with 1 entries (1 files):
- jof-1934473-supplementary.pdf
